# Supplementary material for: Study of distribution and morphological characteristics of the trabecular bone in the uncinate process of the cervical spine using micro-computed tomography
Source: PLoS One. 2025 Jan 3;20(1):e0315640. doi: 10.1371/journal.pone.0315640 (PMC11698431; doi:10.1371/journal.pone.0315640)
Supplement: S1 Data — (XLS) [file pone.0315640.s001.xls]

## Sheet: C3
	Total volume（TV）		Bone volume（BV）		Bone surface（BS）		Bone surface / bone volume（BS/BV）		Bone volume / tissue volume（BV/TV）		Bone surface / total volume（BS/TV）		Trabecular thickness（Tb.Th）		Trabecular separation（Tb.Sp）		Trabecular number（Tb.N）		Euler number（Eu.N）		Connectivity（Conn）		Connectivity density（Conn.Dn）		Degree of anisotropy（DA）		Trabecular bone structure factor（TBPf）		Structure model index（SMI）
Number sequence	Left	Right	Left	Right	Left	Right	Left	Right	Left	Right	Left	Right	Left	Right	Left	Right	Left	Right	Left	Right	Left	Right	Left	Right	Left	Right	Left	Right	Left	Right
302	1490.85	1546.3	162.262	162.735	1152.63	2841.08	7.1035	17.4583	0.0216613	0.0639106	0.153871	1.11577	0.132343	0.132266	0.507675	0.607531	1.56246	1.35172	-833	-1094	825	1106.5	0.0712521	0.309911	0.769012	0.678208	2.53466	2.07346	2.51449	2.72406
321B	649.19	658.372	127.514	146.693	1686.83	867.835	13.2286	5.916	0.196421	0.193431	2.59836	1.14434	0.132293	0.132475	0.57572	0.631607	1.4124	1.30876	-802	-812	798	806.5	0.17125	0.128696	0.773683	0.998875	0.815214	0.730639	1.83571	1.61139
323B	557.12	850.46	70.0757	53.342	9526.45	9118.03	135.945	170.935	0.125782	0.0627214	17.0995	10.7213	0.132276	0.132459	0.509163	0.479083	1.55899	1.63521	-170	-199	149.25	174.75	0.0303347	0.0355175	0.589681	0.997338	0.0983443	0.180449	1.33717	1.51656
327B	644.38	613.726	68.0819	80.5972	1031.56	550.481	15.1517	6.83002	0.105655	0.131324	1.60085	0.896948	0.132409	0.13227	0.481967	0.473535	1.62767	1.65069	-414	-425	422.5	424	0.0904704	0.0907916	0.950262	0.833854	1.18479	0.639156	2.11729	1.94074
328B	541.022	569.635	88.7299	103.202	1405.88	762.847	15.8445	7.39179	0.164004	0.118673	2.59856	0.877203	0.132362	0.132332	0.515724	0.534836	1.543	1.49887	-588	-789	589	791	0.107127	0.121874	0.478174	0.543535	1.64649	1.55925	1.96611	2.05821
336B	408.458	461.662	89.2707	107.642	1396.35	761.07	15.6418	7.07037	0.218555	0.233162	3.41859	1.64854	0.132324	0.132259	0.476178	0.479038	1.64338	1.63586	-558	-709	560	705	0.0722065	0.10033	0.368412	0.215326	0.814888	0.361259	1.65753	1.18239
339B	499.814	370.778	81.5212	42.546	11522.6	11115.2	141.345	261.252	0.163103	0.114748	23.0538	29.9781	0.132457	0.132143	0.585766	0.535944	1.39232	1.49681	-147	-126	139	127.25	0.0319742	0.0408353	0.629007	0.653935	0.0845875	1.08389	0.867854	1.82172
361B	582.743	483.555	89.8813	97.2389	1187.44	608.778	13.2112	6.26064	0.154238	0.201092	2.03767	1.25896	0.132271	0.132137	0.480411	0.486212	1.63217	1.61721	-331	-313	328.5	313.5	0.056718	0.0670819	0.336069	0.51118	0.776335	-0.146046	2.01817	1.32262
N1A2	411.918	693.237	71.0863	98.2239	669.932	938.809	9.42422	9.55785	0.172574	0.141689	1.62637	1.35424	0.132173	0.132382	0.38005	0.37876	1.95227	1.9564	-776	-972	779.25	971.5	0.134486	0.143542	0.459609	0.489083	2.10129	2.38492	2.2743	2.25876
OB	479.289	583.321	73.3575	87.1665	1149.91	597.939	15.6754	6.85973	0.153055	0.149431	2.3992	1.02506	0.132173	0.132375	0.47097	0.498343	1.65798	1.58549	-389	-353	389.5	354	0.0717403	0.0626109	0.373204	0.614184	1.57914	0.588262	2.13965	1.90762
N1A1	832.182	802.075	189.981	159.081	6971.49	5921.38	36.6956	37.2224	0.228293	0.198337	8.37736	7.38258	0.132339	0.132545	0.595062	0.539395	1.37476	1.48823	-581	-545	581	547	0.0727667	0.0662745	0.382352	0.427394	0.5293	1.12066	1.84971	2.10669
N3A	467.086	466.476	136.075	138.949	9528.69	8904.33	70.0251	64.0836	0.291328	0.245286	20.4003	15.7188	0.132379	0.13232	0.681093	0.681913	1.2293	1.22815	-138	-219	134.5	217.5	0.017923	0.0303313	0.502206	0.362869	0.259519	0.505879	1.22316	1.7397
N7B	399.627	317.444	63.6812	46.6965	17394.8	16804.8	273.155	359.872	0.159352	0.147102	43.5277	52.9379	0.132294	0.132456	0.413293	0.411828	1.83289	1.83728	-708	-446	712	452	0.146279	0.102321	0.332128	0.522097	2.18314	1.65315	2.68362	2.07477
N8A1	637.248	769.959	136.68	155.836	1676.11	857.826	12.263	5.50467	0.214486	0.202395	2.63023	1.11412	0.132473	0.132366	0.521819	0.57377	1.52837	1.41616	-269	-256	270	259	0.0425902	0.0426913	0.147128	0.134103	0.136513	0.233504	1.49915	1.56792
N8A2	430.829	464.718	54.9485	74.3108	8699.43	8211.93	158.32	110.508	0.127541	0.159905	20.1923	17.6708	0.132218	0.132212	0.37595	0.385638	1.96785	1.93106	-373	-426	375.5	428.25	0.0706001	0.0799216	0.681091	0.508391	2.04287	1.76506	2.26393	1.95164
N11B	594.832	842.32	113.751	123.38	1475.36	839.009	12.97	6.80022	0.191232	0.146476	2.48029	0.996069	0.132138	0.132239	0.536277	0.500535	1.49608	1.58034	-83	-325	84.5	323.75	0.0102002	0.0403018	0.394486	0.408973	0.39544	1.15608	1.49561	2.34261
N12B	367.903	341.029	58.3005	50.7255	424.268	8049.37	7.27726	158.685	0.158467	0.148743	1.15321	23.6032	0.132332	0.132167	0.488921	0.717701	1.60965	1.17665	-362	-187	364	193	0.0701288	0.0422824	0.387838	0.359846	1.08767	4.28084	1.78516	3.19391
N13A	277.064	246.925	37.7971	52.4186	4863.24	4628.01	128.667	88.2895	0.13642	0.212286	17.5528	18.7426	0.133658	0.132218	0.663934	0.79779	1.25377	1.07526	-110	-141	111.5	143	0.0331367	0.0453632	0.626609	0.651365	1.45492	0.620541	2.07302	2.18342
N15B	606.95	639.652	83.3069	81.8625	12714.5	12013.8	152.623	146.756	0.137255	0.12798	20.9482	18.7818	0.132261	0.132312	0.420937	0.399067	1.80767	1.8819	-450	-477	450.5	476.5	0.0680511	0.0778636	0.414707	0.520659	2.60202	3.34245	2.20997	2.36449
N16A	662.819	650.866	99.8482	126.131	1737.9	949.585	17.4055	7.52857	0.150642	0.193789	2.62199	1.45896	0.132287	0.132562	0.424244	0.469686	1.79685	1.66045	-427	-630	426	631	0.0485187	0.059144	0.177036	0.483474	0.974411	1.41338	2.26158	2.33972
N17AC	373.458	284.928	63.6717	59.6293	769.48	355.787	12.0851	5.96665	0.170492	0.209278	2.06042	1.24869	0.132502	0.132326	0.603542	0.617257	1.35861	1.33408	-215	-101	216.5	101.5	0.0444129	0.0192679	0.631914	0.526158	1.42628	1.61434	2.39313	2.33392
N18B	426.589	381.453	28.5946	34.593	4154.42	3792.96	145.287	109.646	0.0670308	0.0906874	9.73869	9.94347	0.13217	0.132216	0.289288	0.322668	2.37272	2.19836	-297	-274	309.75	292.25	0.0697671	0.0664185	0.524782	0.563507	4.70469	4.05474	2.67202	2.6267
N20BC	503.206	618.473	65.3458	87.5351	1259.58	704.951	19.2756	8.05335	0.129859	0.141534	2.5031	1.13982	0.132229	0.13236	0.395649	0.411205	1.89438	1.8397	-404	-515	404	516.5	0.0559773	0.0675332	0.363433	0.347925	1.83724	1.44612	2.21426	2.18755
N21BC	764.138	795.048	163.742	136.058	8836.24	7826.81	53.9642	57.5256	0.214284	0.171132	11.5637	9.84445	0.132197	0.132349	0.533232	0.521546	1.50279	1.5293	-474	-411	475.5	409.5	0.0410706	0.0420616	0.291873	0.463899	0.634221	0.681075	1.76474	1.80587
N22BC	738.678	788.862	120.985	126.183	1867.69	960.578	15.4373	7.6126	0.163786	0.159955	2.52842	1.21768	0.132154	0.132215	0.427643	0.416181	1.78636	1.8235	-572	-662	570.5	663.5	0.0529835	0.0644538	0.592526	0.461285	0.958288	0.884628	2.35518	2.08542
N27AC	369.929	418.239	79.4757	84.0239	9226.18	8676.17	116.088	103.258	0.21484	0.200899	24.9404	20.7445	0.132117	0.132185	0.447144	0.45143	1.72634	1.71346	-363	-360	363	361.5	0.054338	0.0491594	0.216586	0.238424	0.0852438	0.0380325	1.42426	1.19015
N312C	645.294	660.427	86.0668	92.9552	17309.4	16535.6	201.115	177.888	0.133376	0.14075	26.824	25.0377	0.132325	0.132339	0.38301	0.373104	1.94048	1.97846	-682	-684	681.5	684	0.0714367	0.0760885	0.448064	0.458898	1.74748	2.01696	2.56259	2.40808
XinHua1	787.751	687.397	190.181	185.074	1651.16	790.14	8.68204	4.26931	0.241423	0.269239	2.09604	1.14947	0.132251	0.132537	0.659664	0.663547	1.26276	1.25615	-154	-134	157.5	136	0.0140434	0.0131192	0.494196	0.464171	0.234463	-0.560274	1.08071	0.533234
XinHua2	464.016	527.721	96.1835	117	11098.4	10483.3	115.388	89.601	0.207285	0.221707	23.9182	19.8652	0.132682	0.132366	0.497377	0.494162	1.58715	1.5961	-242	-302	240	298.5	0.0288132	0.0387819	0.310067	0.391349	0.524259	0.277943	1.75405	1.45304
XinHua3	617.92	667.911	153.282	151.56	19388.3	18466.2	126.488	121.841	0.248061	0.226917	31.3768	27.6476	0.13241	0.132486	0.599095	0.553592	1.36704	1.45756	-491	-602	490.5	602	0.0481475	0.0563598	0.434515	0.405573	0.918848	0.485555	1.54606	1.93338
XinHua4	183.793	212.355	17.3029	26.1179	26832.7	26670.2	1550.76	1021.15	0.0941435	0.122992	145.994	125.593	0.132318	0.13237	0.425408	0.435484	1.793	1.76101	-24	-47	30	52.5	0.00852752	0.0145801	0.602828	0.657737	4.20293	4.16667	3.16572	2.54026

## Sheet: C4
	Total volume（TV）		Bone volume（BV）		Bone surface（BS）		Bone surface / bone volume（BS/BV）		Bone volume / tissue volume（BV/TV）		Bone surface / total volume（BS/TV）		Trabecular thickness（Tb.Th）		Trabecular separation（Tb.Sp）		Trabecular number（Tb.N）		Euler number（Eu.N）		Connectivity（Conn）		Connectivity density（Conn.Dn）		Degree of anisotropy（DA）		Trabecular bone structure factor（TBPf）		Structure model index（SMI）
Number sequence	Left	Right	Left	Right	Left	Right	Left	Right	Left	Right	Left	Right	Left	Right	Left	Right	Left	Right	Left	Right	Left	Right	Left	Right	Left	Right	Left	Right	Left	Right
302	750.416	1130.81	88.6189	102.163	686.024	858.197	7.74128	8.40031	0.118093	0.0903449	0.914192	0.758926	0.132183	0.132388	0.547425	0.506812	1.47144	1.56445	-898	-1097	918.25	1121.5	0.199195	0.276066	0.990522	0.662437	2.34093	2.74588	2.82567	2.81962
321B	840.466	631.004	59.6134	58.6282	2526.42	2120.55	42.38	36.1695	0.070929	0.0929126	3.00598	3.3606	0.132651	0.132607	0.499443	0.521605	1.58204	1.52856	-415	-484	403.5	478.75	0.0782195	0.110154	0.99319	0.670278	0.706598	1.27288	1.69159	2.16732
323B	577.121	540.763	47.8954	43.3118	9962.79	9736.14	208.011	224.792	0.0829901	0.0800937	17.2629	18.0044	0.13255	0.132986	0.611751	0.57449	1.34354	1.41348	-60	-67	36	40	0.00889881	0.0114663	0.987905	0.913749	-0.154252	-0.449757	0.969654	1.03377
327B	1011.31	984.555	123.64	97.9421	3075.23	2252.12	24.8725	22.9944	0.122257	0.0994786	3.04084	2.28745	0.132576	0.132382	0.490141	0.494117	1.60587	1.59617	-614	-432	628.5	425	0.0623528	0.0446936	0.99213	0.87986	0.439954	0.120173	1.64045	1.35093
328B	378.008	477.19	57.04	72.3311	2235.44	1856.37	39.1908	25.6649	0.150896	0.151577	5.91374	3.89021	0.132236	0.132426	0.500078	0.531065	1.58149	1.50718	-175	-253	176	253	0.035277	0.0511516	0.553268	0.467922	0.841631	0.628456	1.87522	1.97301
336B	419.812	570.235	68.6354	76.4003	8146.18	7554.53	118.688	98.8809	0.163491	0.13398	19.4044	13.2481	0.132188	0.132357	0.462635	0.459147	1.68117	1.6906	-733	-1036	739.25	1036	0.140474	0.199892	0.59922	0.605071	1.8767	1.519	2.62426	2.42232
339B	472.015	510.652	81.188	82.4441	12405.5	11973.1	152.8	145.226	0.172003	0.161449	26.282	23.4466	0.132236	0.132436	0.572702	0.560127	1.41856	1.44391	-117	-156	111.5	152.5	0.0209665	0.0305565	0.360996	0.573508	0.851222	0.0987496	1.47706	0.997053
361B	597.343	555.34	116.829	85.8503	2432.64	1725.77	20.8222	20.1021	0.195581	0.154591	4.07243	3.1076	0.13206	0.132168	0.502057	0.483122	1.577	1.62525	-252	-192	254.5	192.5	0.0349167	0.0289178	0.63051	0.499586	0.285265	0.249677	1.80685	1.61272
N1A2	525.109	519.546	73.1286	77.906	1983.28	2669.8	27.1205	34.2695	0.139264	0.14995	3.7769	5.13871	0.132341	0.13217	0.412786	0.433038	1.83444	1.76926	-518	-533	518.5	534.5	0.0787264	0.0884823	0.995298	0.571396	2.50263	2.50459	2.38754	2.29493
OB	420.64	477.17	94.849	87.3502	1088.24	510.921	11.4734	5.84911	0.225487	0.183059	2.5871	1.07073	0.132111	0.132268	0.56578	0.576983	1.43289	1.40994	-231	-220	233	220.5	0.0417375	0.0384236	0.438994	0.610672	0.947986	0.529388	2.00345	1.56648
N1A1	669.793	687.065	137.702	141.457	8755.56	7843.49	63.5833	55.4478	0.205589	0.205886	13.072	11.4159	0.132416	0.132421	0.470402	0.463673	1.65887	1.67759	-459	-236	470	233	0.0722925	0.0389326	0.613128	0.510072	0.596469	-0.146265	2.30441	1.25621
N3A	637.08	639.553	106.524	112.407	11002	10273.2	103.282	91.3927	0.167206	0.175759	17.2694	16.0631	0.132364	0.132369	0.447992	0.467934	1.72308	1.66583	-257	-269	258.5	268.5	0.0351725	0.0368998	0.555286	0.565921	0.0255719	-0.477301	1.4482	1.42802
N7B	339.779	327.17	56.9541	57.7933	18826.4	18346	330.553	317.441	0.167621	0.176646	55.4077	56.0749	0.132368	0.132237	0.458195	0.511898	1.6933	1.55247	-601	-424	605.5	423	0.191774	0.11517	0.356561	0.217747	1.41493	2.41678	2.31078	2.52672
N8A1	680.824	691.784	91.9631	117.762	3104.25	2467.13	33.7554	20.9501	0.135076	0.170229	4.55954	3.56632	0.132256	0.132238	0.459723	0.475527	1.68925	1.64537	-264	-394	266	396	0.0390154	0.0535454	0.994588	0.637881	0.967827	0.525887	1.78223	1.72989
N8A2	574.955	381.067	86.78	69.6517	9693.13	9110.45	111.698	130.8	0.150934	0.182781	16.8589	23.9078	0.132514	0.132537	0.466365	0.517832	1.66979	1.53759	-318	-198	330.75	193.5	0.056211	0.0360288	0.925377	0.84333	1.50545	0.602316	1.85153	1.42799
N11B	629.772	714.89	131.972	124.67	3346.25	2376.2	25.3557	19.06	0.209556	0.17439	5.31343	3.32387	0.13253	0.132186	0.425225	0.439893	1.7929	1.74801	-663	-593	663.5	594	0.085151	0.0817758	0.429084	0.39176	0.19094	0.637745	1.81167	1.71412
N12B	638.632	334.799	135.439	69.434	1541.95	873.533	11.3848	12.5808	0.212076	0.20739	2.41445	2.60912	0.132279	0.13227	0.608723	0.480316	1.34952	1.63242	-115	-195	116	196.5	0.0147798	0.0263629	0.315271	0.216118	0.0286632	0.532762	0.986811	1.65336
N13A	577.924	491.379	117.912	127.486	6080.8	5477.58	51.5707	42.966	0.204027	0.259446	10.5218	11.1474	0.132509	0.132306	0.587037	0.632697	1.38977	1.30718	-95	-82	90	84.5	0.0145717	0.0123572	0.990496	0.481392	0.12102	-0.192814	1.24657	0.940331
N15B	507.882	516.011	74.9585	94.4732	14129.7	13509.4	188.5	142.997	0.14759	0.183084	27.8208	26.1804	0.132227	0.132477	0.450246	0.404793	1.71682	1.86126	-381	-645	382	646.5	0.0466627	0.0814402	0.296349	0.167848	2.81631	1.82176	2.47592	2.18187
N16A	599.377	654.982	139.277	114.438	3267.04	2486.85	23.4571	21.731	0.232369	0.174719	5.45072	3.79682	0.132163	0.132248	0.581946	0.499754	1.40035	1.58227	-234	-296	234	297.5	0.0341784	0.0503845	0.641303	0.686477	0.287377	0.582597	1.31595	1.822
N17AC	291.936	345.918	50.1583	57.5555	1501.73	1170.61	29.9399	20.3388	0.171813	0.166385	5.14405	3.38408	0.132404	0.132255	0.600084	0.599385	1.36521	1.36679	-192	-243	196.5	242.5	0.038037	0.0526444	0.689336	0.502445	1.42859	1.71037	2.3872	2.34174
N18B	365.836	334.774	39.2973	40.574	5137.31	4634.64	130.73	114.227	0.107418	0.121198	14.0427	13.8441	0.132201	0.132271	0.284857	0.306901	2.39775	2.27701	-616	-461	618.5	481	0.135383	0.117607	0.243807	0.346383	4.02364	4.27824	2.78298	2.65914
N20BC	720.474	704.759	93.3761	109.267	2960.8	2198.6	31.7083	20.1214	0.129604	0.155042	4.10952	3.11965	0.132526	0.132574	0.414942	0.399661	1.82659	1.87887	-559	-803	561	802.5	0.0592961	0.0797731	0.385107	0.252032	1.35033	1.89972	2.32067	2.23781
N21BC	674.894	730.411	138.359	177.722	10555.6	9826.23	76.2915	55.29	0.205009	0.243317	15.6404	13.453	0.132386	0.132344	0.590254	0.589839	1.38381	1.38469	-274	-417	273	418	0.0352292	0.0542544	0.492884	0.465382	0.117715	0.358299	0.93898	1.20087
N22BC	525.356	644.426	97.7159	82.961	3306.94	2605.74	33.8424	31.4092	0.185999	0.128736	6.29467	4.0435	0.132244	0.132301	0.438386	0.374201	1.75245	1.97433	-393	-579	393.5	576.5	0.0476051	0.0730393	0.554293	0.334341	0.862461	1.47596	1.94332	2.32995
N27AC	475.511	589.351	94.1489	108.628	10698.4	10014.3	113.633	92.1884	0.197995	0.184319	22.4987	16.992	0.132784	0.132321	0.441688	0.4533	1.74073	1.70759	-554	-568	554	569	0.0687269	0.0597614	0.157751	0.38456	0.420281	0.847232	1.42284	1.58632
N312C	691.887	686.404	132.233	137.039	19214.7	18265.1	145.309	133.284	0.19112	0.199647	27.7715	26.6098	0.132373	0.132485	0.46673	0.477369	1.66916	1.63974	-663	-626	663	625	0.0779472	0.0605372	0.304868	0.454778	0.670626	0.54334	2.12242	1.83052
XinHua1	625.385	726.826	163.685	224.772	3851.17	2835.77	23.5279	12.6162	0.261735	0.309251	6.15807	3.90159	0.132372	0.132333	0.575404	0.603058	1.41288	1.35982	-694	-642	696	644	0.0527715	0.0491046	0.346212	0.202557	0.76299	-0.598236	1.66799	0.699642
XinHua2	523.977	461.037	98.3374	129.486	12219.4	11647.9	124.26	89.9548	0.187675	0.280858	23.3204	25.2645	0.132338	0.132069	0.539261	0.675069	1.48898	1.23895	-213	-19	214.5	19.5	0.0258526	0.00261483	0.601665	0.552397	0.47347	-0.595523	1.77151	0.822311
XinHua3	713.275	641.25	162.413	171.587	21126.4	20199.1	130.078	117.719	0.2277	0.267583	29.6188	31.4996	0.132478	0.132377	0.705722	0.793394	1.19303	1.08018	-492	-349	492	350.5	0.0534148	0.0389126	0.55288	0.55631	0.960746	0.146099	1.8812	1.17092
XinHua4	94.8366	164.059	7.40475	18.5768	27095.1	27018.3	3659.15	1454.41	0.078079	0.0932327	115.703	94.6865	0.132097	0.132072	0.432869	0.44925	1.77001	1.72022	-7	-95	13.5	103.5	0.00455714	0.0210585	0.600504	0.937568	6.19429	5.15387	2.49261	3.1076

## Sheet: C5
	Total volume（TV）		Bone volume（BV）		Bone surface（BS）		Bone surface / bone volume（BS/BV）		Bone volume / tissue volume（BV/TV）		Bone surface / total volume（BS/TV）		Trabecular thickness（Tb.Th）		Trabecular separation（Tb.Sp）		Trabecular number（Tb.N）		Euler number（Eu.N）		Connectivity（Conn）		Connectivity density（Conn.Dn）		Degree of anisotropy（DA）		Trabecular bone structure factor（TBPf）		Structure model index（SMI）
Number sequence	Left	Right	Left	Right	Left	Right	Left	Right	Left	Right	Left	Right	Left	Right	Left	Right	Left	Right	Left	Right	Left	Right	Left	Right	Left	Right	Left	Right	Left	Right
302	756.637	1117.03	95.2647	92.9722	2054.77	1379.9	21.5691	14.8421	0.125905	0.0832312	2.71567	1.23532	0.132227	0.132448	0.620861	0.652557	1.32787	1.27388	-725	-796	765.25	843	0.123272	0.111423	0.735593	0.937884	2.8711	3.53898	2.60722	2.37892
321B	1034.52	953.442	143.643	148.399	4146.06	3258.33	28.8637	21.9565	0.13885	0.155646	4.00772	3.41743	0.132608	0.132337	0.611223	0.690385	1.34439	1.21548	-877	-454	890.25	439.75	0.133378	0.0717498	0.924196	0.826039	1.12811	-0.00670638	2.36103	1.67632
323B	653.271	612.569	74.9594	56.6114	10864.5	10364.3	144.939	183.077	0.114745	0.0924163	16.631	16.9193	0.132854	0.132465	0.472655	0.434294	1.6515	1.76442	-432	-323	401	307	0.0791405	0.0622154	0.994253	0.994914	0.356305	0.354534	1.60107	1.7134
327B	814.766	810.493	116.672	96.3618	4505.16	3781.24	38.6137	39.24	0.143197	0.118893	5.52939	4.66535	0.132857	0.132233	0.581862	0.441059	1.39915	1.74431	-575	-634	564.75	641	0.0943739	0.113569	0.571466	0.511056	0.90957	1.00096	2.20661	1.9304
328B	413.727	501.527	53.4731	62.84	3272.57	2772.46	61.2003	44.1194	0.129247	0.125297	7.90998	5.52804	0.132454	0.132425	0.377618	0.404354	1.96051	1.86297	-545	-584	545	585	0.102802	0.108553	0.402301	0.519124	2.78397	1.21468	2.15297	2.24148
336B	902.327	767.316	103.275	96.2016	10008.3	9041.3	96.9097	93.9828	0.114454	0.125374	11.0917	11.783	0.132395	0.132376	0.467305	0.432916	1.6675	1.769	-1682	-1535	1708.5	1568.75	0.232259	0.218986	0.837642	0.993994	2.78941	3.14247	2.57733	2.4066
339B	696.407	660.594	115.451	87.0762	13582.2	12911.1	117.645	148.274	0.16578	0.131815	19.5033	19.5447	0.132268	0.132337	0.546561	0.539229	1.47312	1.48906	-347	-180	349.5	181	0.0455201	0.0251115	0.592357	0.367663	0.669963	0.72528	1.45548	1.40238
361B	548.57	689.631	65.0753	115.681	3787.81	3241.44	58.2066	28.0206	0.118627	0.167743	6.90488	4.70026	0.132223	0.132301	0.419169	0.47755	1.81359	1.63974	-421	-692	420.5	691.75	0.055726	0.102425	0.337641	0.368845	2.47358	0.234838	2.42856	1.50839
N1A2	731.957	814.468	126.756	153.147	4286.17	3514.96	33.8144	22.9515	0.173174	0.188033	5.85577	4.31565	0.132402	0.132293	0.598438	0.621878	1.36829	1.32596	-509	-602	515	603.5	0.070905	0.0835842	0.783552	0.68281	0.545264	0.468715	1.87531	1.55725
OB	497.35	584.568	65.7653	85.2	2466.15	1846.26	37.4993	21.6697	0.132231	0.145749	4.95859	3.15833	0.13216	0.132186	0.405335	0.404804	1.86048	1.86223	-633	-773	635	775	0.111227	0.13482	0.505772	0.367242	2.534	1.74842	2.69049	2.31397
N1A1	643.505	725.773	151.425	149.333	10579.6	9725.28	69.8673	65.1248	0.235313	0.205757	16.4406	13.3999	0.132522	0.132346	0.5993	0.530685	1.36645	1.50823	-538	-755	538.5	756	0.0646484	0.0896729	0.534555	0.481034	0.807785	1.20838	1.93446	2.11145
N3A	1285.62	835.227	274.531	129.106	13134.9	11910.7	47.8448	92.255	0.21354	0.154576	10.2168	14.2604	0.132406	0.132516	0.679752	0.490384	1.23129	1.60539	-487	-484	482.5	485	0.0377381	0.0469924	0.61354	0.805885	-0.546757	0.577038	0.696851	2.1817
N7B	384.88	369.488	56.0373	58.203	19683.8	19246	351.262	330.67	0.145597	0.157523	51.1426	52.0883	0.132375	0.132081	0.540886	0.633477	1.48531	1.30624	-533	-480	528.75	496.5	0.158106	0.149788	0.354977	0.631515	1.86027	2.20721	2.50227	2.42782
N8A1	597.259	661.409	115.213	142.574	4605.86	3858.68	39.9769	27.0643	0.192903	0.215562	7.71166	5.83404	0.132386	0.132292	0.489073	0.576388	1.60912	1.41107	-330	-168	329	167.5	0.0553976	0.0269642	0.55552	0.555141	0.66099	0.0993082	1.73362	1.14048
N8A2	416.642	479.594	76.2503	83.7956	11546.5	10375.5	151.43	123.819	0.183012	0.174722	27.7134	21.6339	0.132247	0.132504	0.421302	0.412171	1.80652	1.83596	-310	-414	306.5	416.5	0.055485	0.0780908	0.737729	0.661813	1.52006	1.97981	1.98393	2.12785
N11B	540.251	510.839	88.3567	110.211	4757.59	4116.83	53.8453	37.3541	0.163548	0.215745	8.80626	8.05896	0.132329	0.132338	0.491326	0.499956	1.60345	1.58154	-414	-521	411.5	523.5	0.0574756	0.0653501	0.318407	0.477547	1.96778	1.14336	1.72273	1.91775
N12B	623.146	816.17	109.648	199.423	4335.81	3780.08	39.5432	18.9551	0.175958	0.24434	6.95793	4.63148	0.132413	0.132336	0.604511	0.707005	1.35699	1.19141	-142	-127	143.5	127.5	0.0156866	0.0164172	0.988631	0.49647	0.121783	-0.117881	1.49787	1.0301
N13A	1311.12	1161.54	319.002	296.616	8512.53	7238.83	26.6848	24.4047	0.243305	0.255364	6.49257	6.23209	0.132392	0.132326	0.701723	0.691756	1.19887	1.21347	-124	31	124	-29	0.00855775	-0.00194469	0.491779	0.456615	-1.16551	-1.11687	0.332815	0.125062
N15B	787.391	638.428	75.6934	92.154	15610.6	14968.1	206.234	162.425	0.0961318	0.144345	19.8257	23.4453	0.132412	0.132181	0.517938	0.397954	1.53763	1.88631	-478	-676	480	681	0.0657194	0.102368	0.471362	0.4442	3.33402	2.88658	2.72224	2.38295
N16A	754.729	934.319	154.914	161.372	5281.12	4331.47	34.0906	26.8416	0.205258	0.172716	6.99738	4.63596	0.132332	0.132399	0.540861	0.504914	1.48546	1.56909	-335	-560	335	559.5	0.0326965	0.0526478	0.216007	0.471218	0.399485	0.591432	1.48228	1.6896
N17AC	362.359	279.133	54.032	45.4868	2139.31	1783.02	39.5935	39.1986	0.149112	0.162957	5.90386	6.3877	0.132291	0.132118	0.61147	0.727377	1.34452	1.16347	-215	-114	222	115	0.0343512	0.0208744	0.917468	0.716114	1.84869	1.67189	2.61473	2.7077
N18B	415.083	429.732	50.1988	47.7882	6355.97	5750.55	126.616	120.334	0.120937	0.111205	15.3125	13.3817	0.132228	0.132396	0.304444	0.296973	2.29005	2.329	-689	-706	696.5	717.5	0.0978147	0.0984386	0.927097	0.347325	4.10144	5.20563	2.81205	2.84652
N20BC	546.431	474.182	79.0709	62.5011	4408.29	3625.97	55.7512	58.0145	0.144704	0.131808	8.06743	7.64678	0.132306	0.132279	0.348651	0.330774	2.07919	2.15958	-726	-614	727.5	616.5	0.118317	0.0975728	0.463648	0.571534	2.07899	2.84966	2.39351	2.50205
N21BC	791.226	773.589	161.263	137.351	12296.7	11376.6	76.2523	82.8289	0.203815	0.17755	15.5413	14.7063	0.132367	0.132199	0.56148	0.551086	1.44124	1.46352	-463	-415	462.5	411.5	0.041825	0.0428071	0.421997	0.306725	0.209158	0.455962	1.1504	1.25845
N22BC	718.605	731.769	159.26	170.53	5209.93	4265.97	32.7133	25.0159	0.221624	0.233038	7.25006	5.82967	0.132202	0.132141	0.555577	0.552877	1.45396	1.45981	-462	-311	456	311	0.0513665	0.0296612	0.367431	0.433217	0.0780456	-0.228751	1.51186	1.39151
N27AC	471.698	571.759	90.3097	110.544	12025.2	11376.6	133.155	102.914	0.191457	0.193341	25.4933	0.193341	0.132311	0.197537	0.463175	0.532026	1.6793	1.50548	-403	-323	401.75	322.5	0.0420095	0.032028	0.542647	0.991815	1.38278	0.736584	2.01928	1.64696
N312C	639.297	676.342	131.278	122.556	21218.2	20207.4	161.628	164.884	0.205348	0.181204	33.1899	29.8776	0.132243	0.13251	0.457644	0.437991	1.69524	1.75285	-843	-873	843	873.5	0.0671549	0.0713351	0.266302	0.445506	1.03459	1.16025	2.22696	2.24369
XinHua1	698.098	642.282	186.989	173.091	6060	4902.76	32.4084	28.3248	0.267854	0.269493	8.68073	7.63334	0.132405	0.132363	0.567417	0.563507	1.42894	1.43705	-1019	-811	1019	812.5	0.104265	0.0854451	0.284702	0.298208	0.291676	-0.491863	1.53599	0.574281
XinHua2	511.442	526.98	114.937	122.697	13553.2	12897.2	117.918	105.114	0.224732	0.232831	26.5	24.4739	0.132262	0.132193	0.531726	0.552704	1.50605	1.46007	-219	-205	221	205	0.0311762	0.0274361	0.390807	0.546804	0.0876729	0.214552	1.34201	1.03137
XinHua3	621.99	653.089	171.659	180.55	22986.3	22033.4	133.907	122.034	0.275984	0.276456	36.9561	33.7371	0.132421	0.132673	0.699795	0.748788	1.20161	1.13448	-553	-340	552.5	340.5	0.0574042	0.0325147	0.288914	0.365805	0.86879	0.787671	1.99586	1.50297
XinHua4	257.688	273.533	35.7694	50.2189	27750.8	27469.1	775.827	546.988	0.138809	0.183594	107.692	100.423	0.132198	0.132413	0.530716	0.619438	1.50849	1.33005	-158	-290	160.5	291.5	0.0406883	0.0655323	0.519736	0.613669	3.08163	2.32663	3.26467	2.69422

## Sheet: C6
	Total volume（TV）		Bone volume（BV）		Bone surface（BS）		Bone surface / bone volume（BS/BV）		Bone volume / tissue volume（BV/TV）		Bone surface / total volume（BS/TV）		Trabecular thickness（Tb.Th）		Trabecular separation（Tb.Sp）		Trabecular number（Tb.N）		Euler number（Eu.N）		Connectivity（Conn）		Connectivity density（Conn.Dn）		Degree of anisotropy（DA）		Trabecular bone structure factor（TBPf）		Structure model index（SMI）
Number sequence	Left	Right	Left	Right	Left	Right	Left	Right	Left	Right	Left	Right	Left	Right	Left	Right	Left	Right	Left	Right	Left	Right	Left	Right	Left	Right	Left	Right	Left	Right
302	726.801	738.328	120.094	83.3005	1432	634.475	11.924	7.6167	0.165237	0.112823	1.97028	0.859341	0.132228	0.132108	0.648578	0.64098	1.28073	1.29352	-1131	-663	1147.25	724.5	0.37135	0.242394	0.561959	0.586829	1.52346	4.06821	2.56711	2.60148
321B	810.968	924.622	139.248	131.035	7004.03	5058.16	50.2992	38.6015	0.171705	0.141718	8.63663	5.47052	0.132399	0.132341	0.547471	0.527066	1.47087	1.51651	-1006	-950	1019	951	0.14656	0.13678	0.991584	0.998985	1.45126	1.51941	1.94543	1.80381
323B	941.097	828.779	107.937	138.12	12271.1	11678.2	113.687	84.5514	0.114693	0.166655	13.0392	14.0909	0.132639	0.13243	0.598439	0.541291	1.36784	1.48429	-459	-706	428.5	670.5	0.0749716	0.121073	0.761034	0.825181	0.088395	0.120838	1.47684	1.32971
327B	1032.53	886.568	204.988	152.118	7136.08	5700.03	34.8122	37.4711	0.198531	0.171581	6.91129	6.42932	0.132411	0.132473	0.482186	0.435903	1.62708	1.7594	-1392	-1201	1412.75	1228.75	0.141376	0.135415	0.44382	0.568416	1.02545	1.44097	1.81374	1.85041
328B	725.237	596.927	74.772	78.7029	4680.31	3906.33	62.5945	49.6339	0.1031	0.131847	6.45349	6.54406	0.132212	0.132255	0.345242	0.424684	2.09444	1.79553	-876	-635	875.5	636.5	0.116196	0.083433	0.241854	0.391838	2.96607	1.12147	2.1573	2.27124
336B	262.825	318.103	28.4428	49.7532	704.424	455.788	24.7663	9.16097	0.10822	0.156406	2.6802	1.43283	0.13227	0.132751	0.556385	0.447697	1.45211	1.72281	-331	-634	333.5	636	0.0683105	0.106241	0.651792	0.383064	3.62351	1.31782	2.92732	2.37087
339B	628.818	606.565	93.4992	68.092	14620.7	14038.1	156.372	153.163	0.14869	0.112258	23.2511	23.1436	0.132322	0.132124	0.533369	0.502597	1.5022	1.5755	-287	-198	289	194.5	0.047518	0.0335791	0.417944	0.563011	1.4667	1.97176	1.88302	1.89471
361B	474.576	530.79	91.9286	94.9382	2170.47	1522.36	23.6104	16.0353	0.193707	0.178862	4.5735	2.8681	0.139344	0.139001	0.48383	0.441361	1.60469	1.72306	-527	-588	528.5	590	0.0835541	0.0812208	0.366383	0.543811	0.68182	0.881118	1.9205	1.96846
N1A2	1131.19	1073.8	219.918	192.719	6585.76	5381.34	29.9464	27.9233	0.194413	0.179473	5.82197	5.01148	0.132347	0.132335	0.649005	0.600728	1.27983	1.36414	-721	-689	721.5	688	0.0692129	0.0700235	0.552385	0.345255	0.725622	0.548361	1.72502	1.48854
OB	454.562	473.778	69.9886	81.6707	3736.84	3166.96	53.3922	38.7772	0.153969	0.172382	8.22076	6.68448	0.132434	0.132435	0.474556	0.425466	1.64747	1.79243	-553	-794	556.5	792.5	0.0909017	0.142184	0.428604	0.373261	1.90206	1.7471	2.22157	2.22429
N1A1	609.477	579.191	116.653	121.915	12168.7	11355.5	104.316	93.1425	0.191398	0.210492	19.9659	19.6057	0.132368	0.13218	0.496407	0.500434	1.5904	1.58074	-699	-537	701.5	543.5	0.116926	0.0929748	0.536359	0.910726	1.02694	0.206729	1.96008	1.30113
N3A	791.012	882.813	165.705	147.491	14899.9	14110.7	89.9183	95.6718	0.209485	0.167069	18.8365	15.9838	0.132495	0.132353	0.67896	0.493488	1.23235	1.59785	-236	-455	235.5	455.5	0.0216437	0.0508334	0.771321	0.624634	0.0794164	-0.269596	0.990203	1.60583
N7B	303.978	212.97	50.4141	16.8154	20187.5	19835.1	400.433	1179.58	0.165848	0.0789564	66.411	93.1356	0.132443	0.132429	0.537339	0.547072	1.49302	1.47167	-312	-60	313.5	67	0.094242	0.0230885	0.360077	0.982983	0.959169	4.91189	1.75357	3.12591
N8A1	630.819	607.076	115.388	101.059	5888.84	5226.51	51.0351	51.7172	0.182918	0.166469	9.33523	8.60931	0.13227	0.132175	0.538594	0.492695	1.49061	1.60033	-168	-137	168.5	136	0.0217895	0.0191451	0.527617	0.672477	0.491122	0.393474	1.36328	1.45461
N8A2	469.921	442.339	78.3872	90.222	12893	12295.1	164.478	136.276	0.166809	0.203966	27.4366	27.7956	0.13252	0.132399	0.42296	0.408571	1.80025	1.84853	-315	-418	318	486.5	0.0669965	0.101042	0.760225	0.750049	1.56584	2.00448	2.05861	2.28584
N11B	699.608	694.219	186.8	137.15	6331.55	5493.1	33.8948	40.0518	0.267007	0.19756	9.05014	7.91263	0.13234	0.132312	0.667811	0.56338	1.24976	1.43742	-136	-130	135	131.5	0.0135511	0.0138209	0.757064	0.687355	-0.286214	0.156035	0.600377	1.34077
N12B	1307.59	940.418	210.76	132.61	2934.21	1710.68	13.9221	12.9	0.161182	0.141012	2.24398	1.81906	0.132549	0.132291	0.559885	0.426559	1.44418	1.78939	-467	-551	469.25	551	0.0389469	0.0650252	0.508442	0.367981	0.613872	0.950917	1.52477	1.92658
N13A	615.568	559.594	145.889	112.064	9861.05	9192.65	67.593	82.0302	0.236999	0.20026	16.0194	16.4274	0.132209	0.132474	0.64028	0.50037	1.29452	1.58017	-35	-267	37	255.5	0.00449343	0.0415671	0.552793	0.405093	-0.845442	-0.551453	0.473777	1.14945
N15B	575.155	518.09	84.9513	79.5645	16956.7	16284.8	199.605	186.674	0.147702	0.153573	29.482	31.4324	0.132233	0.132283	0.482224	0.465652	1.62745	1.67242	-425	-496	425	505.75	0.0512133	0.0676656	0.672593	0.481507	2.42311	2.69839	2.63336	2.96628
N16A	505.452	714.438	96.0763	114.778	1451.59	801.627	15.1087	6.98412	0.190079	0.160656	2.87186	1.12204	0.132317	0.132462	0.466318	0.481662	1.67046	1.62834	-281	-410	284	411	0.0325201	0.0438609	0.488703	0.496766	0.374888	0.817146	1.6101	1.84843
N17AC	291.842	333.289	35.0443	62.7086	2791.5	2533.35	79.6564	40.3988	0.12008	0.188151	9.56513	7.60108	0.132278	0.132281	0.521594	0.711005	1.52935	1.18584	-174	-204	181	203	0.0466755	0.0435425	0.986721	0.711396	1.30352	1.62918	2.07181	2.54508
N18B	475.167	671.232	59.0968	106.264	7720.92	7144.06	130.649	67.2294	0.124371	0.158312	16.2489	10.6432	0.132148	0.132568	0.385899	0.469946	1.93032	1.65971	-489	-537	496.5	538	0.0737448	0.0657813	0.550598	0.267988	3.78161	1.97763	2.55775	2.05621
N20BC	592.714	578.062	77.3853	64.5814	5877.57	5121.96	75.952	79.3101	0.130561	0.11172	9.91636	8.86056	0.132505	0.132195	0.352918	0.324285	2.06005	2.19068	-635	-595	641.5	601.5	0.0958747	0.0835209	0.359156	0.214391	2.31965	3.41751	2.50975	2.85709
N21BC	856.29	900.354	145.376	149.627	14098.5	13237.8	96.98	88.4716	0.169774	0.166187	16.4647	14.7029	0.132529	0.132396	0.60971	0.546776	1.34727	1.47238	-450	-600	447.5	600	0.0454876	0.0576214	0.314255	0.405074	0.720818	1.19211	1.69998	1.77556
N22BC	693.896	688.444	86.3831	81.0575	6667.1	6009.24	77.1807	74.1356	0.12449	0.11774	9.60821	8.72874	0.13221	0.132279	0.447798	0.340945	1.72412	2.11317	-418	-638	421	643.75	0.0521837	0.0845935	0.570082	0.458103	1.32806	1.8903	2.19341	2.39397
N27AC	617.912	952.477	89.0415	138.146	13900.3	13158.2	156.11	95.2485	0.144101	0.145038	22.4956	13.8147	0.13228	0.132246	0.417271	0.428335	1.81967	1.78386	-501	-859	502.5	860.5	0.0428786	0.056988	0.419901	0.533273	2.21741	2.07724	2.22687	2.20326
N312C	893.043	851.52	137.462	139.297	23526.2	22422.2	171.147	160.967	0.153925	0.163586	26.3438	26.332	0.13239	0.132457	0.442369	0.415584	1.73986	1.82468	-1011	-1078	1010	1076.5	0.0911373	0.107857	0.42507	0.451057	1.71067	2.05245	2.27254	2.3506
XinHua1	564.195	764.971	149.231	198.633	8208.42	7260.9	55.0047	36.5543	0.264503	0.259661	14.5489	9.49173	0.132254	0.132349	0.529786	0.555515	1.51048	1.45378	-778	-958	771.5	956.5	0.0755197	0.0818516	0.548002	0.445048	-0.537155	-0.525945	1.23689	1.41847
XinHua2	680.817	728.838	142.702	150.777	15938.6	14786.3	111.691	98.0673	0.209604	0.206873	23.4109	20.2875	0.132351	0.132385	0.413411	0.417555	1.8323	1.81838	-954	-1030	952	1031	0.0778596	0.0923512	0.306794	0.345647	1.12594	1.27435	1.95063	2.12945
XinHua3	602.38	648.491	153.556	185.987	24708.6	23865.7	160.91	128.319	0.254915	0.2868	41.0182	36.8019	0.132278	0.132671	0.730766	0.79599	1.15869	1.07682	-543	-392	543.5	393.5	0.0612823	0.0424034	0.406149	0.326409	0.615904	0.181539	2.01549	1.33726
XinHua4	210.075	182.464	16.9258	14.353	28131.5	27948.7	1662.05	1227.24	0.08057	0.078662	133.912	153.174	0.132109	0.132332	0.410188	0.311826	1.84401	2.25145	-84	-118	96.5	129.5	0.0341932	0.039331	0.585245	0.996968	5.00101	6.09307	3.30993	3.37157

## Sheet: C7
	Total volume（TV）		Bone volume（BV）		Bone surface（BS）		Bone surface / bone volume（BS/BV）		Bone volume / tissue volume（BV/TV）		Bone surface / total volume（BS/TV）		Trabecular thickness（Tb.Th）		Trabecular separation（Tb.Sp）		Trabecular number（Tb.N）		Euler number（Eu.N）		Connectivity（Conn）		Connectivity density（Conn.Dn）		Degree of anisotropy（DA）		Trabecular bone structure factor（TBPf）		Structure model index（SMI）
Number sequence	Left	Right	Left	Right	Left	Right	Left	Right	Left	Right	Left	Right	Left	Right	Left	Right	Left	Right	Left	Right	Left	Right	Left	Right	Left	Right	Left	Right	Left	Right
302	981.059	612.945	112.486	69.3624	1130.84	471.073	10.0532	6.79147	0.114657	0.113163	1.15267	0.768541	0.132335	0.132201	0.635029	0.577615	1.30316	1.40882	-571	-465	552.25	450.25	0.112195	0.133213	0.614462	0.54415	0.655883	1.12566	1.60088	1.84725
321B	985.571	1220.29	131.405	138.803	8793.48	7933.99	66.9191	57.1602	0.133329	0.113746	8.92222	6.50172	0.13234	0.132248	0.602045	0.585552	1.36168	1.39315	-912	-832	907.25	936.75	0.136194	0.126363	0.808821	0.81303	1.48492	1.41749	2.09348	1.96954
323B	833.179	729.29	133.946	77.7573	13441	12798.8	100.346	164.599	0.160765	0.106621	16.1322	17.5496	0.132525	0.132336	0.603486	0.483022	1.35868	1.62507	-278	-444	250.25	431.25	0.0480834	0.104244	0.732404	0.905642	-0.488859	0.720068	0.514398	1.9024
327B	863.904	805.143	127.337	70.5213	8548.89	7730.1	67.1357	109.614	0.147398	0.0875886	9.89565	9.60092	0.132374	0.132169	0.509499	0.407467	1.55794	1.8531	-556	-480	559.75	489.25	0.0301465	0.0332047	0.88216	0.695902	0.857502	2.01692	1.8884	2.21297
328B	771.105	825.079	64.3646	73.7571	6106.46	5438.15	94.8729	73.7305	0.0834707	0.089394	7.91911	6.59106	0.132286	0.132237	0.354066	0.385752	2.05613	1.93054	-889	-825	723.5	735.5	0.186424	0.190723	0.492226	0.775024	3.76132	3.66935	2.61528	2.64533
336B	453.282	710.741	51.872	29.7489	10851.6	10356.5	209.2	348.131	0.114437	0.0418562	23.9401	14.5715	0.132076	0.132092	0.374639	0.317982	1.97349	2.22186	-483	-449	488.25	463.5	0.151614	0.14257	0.488514	0.915365	2.57781	3.84578	2.42725	2.73116
339B	526.533	436.727	77.1815	52.0851	15518.9	15022.9	201.071	288.429	0.146584	0.119262	29.4738	34.3987	0.132577	0.132303	0.546087	0.457725	1.47348	1.69483	-309	-282	305.75	284.75	0.0658585	0.0657689	0.508285	0.347017	1.27224	1.83365	1.75513	2.00734
361B	538.823	397.867	89.8749	100.236	3703.67	2862.05	41.2092	28.5532	0.166798	0.251932	6.87363	7.19348	0.139161	0.139118	0.375276	0.506833	1.94387	1.5481	-1106	-619	1107	622	0.151054	0.114141	0.30616	0.322511	1.46617	0.55381	2.26887	1.33028
N1A2	647.22	721.046	93.3896	167.939	8227.85	7534.53	88.1024	44.8646	0.144294	0.23291	12.7126	10.4494	0.132274	0.132331	0.453013	0.654315	1.70856	1.27122	-483	-421	483.25	419	0.0648656	0.0631199	0.525508	0.472327	0.744203	-0.153887	1.87145	1.40465
OB	539.228	600.673	48.7033	69.9317	4942.02	4456.75	101.472	63.73	0.0903204	0.116422	9.16499	7.41958	0.1322	0.132218	0.371477	0.35708	1.9854	2.04374	-483	-465	483.5	765.5	0.0731918	0.109152	0.812014	0.621824	2.99991	2.71022	2.54768	2.60103
N1A1	599.396	544.061	111.467	109.822	13569.3	12884	121.734	117.318	0.185965	0.201856	22.6382	23.6813	0.132457	0.132256	0.514917	0.499831	1.5447	1.58206	-383	-408	383.25	407	0.0504703	0.0603504	0.524775	0.552995	0.23573	0.580009	1.41531	1.34044
N3A	739.903	484.517	162.904	86.1447	16398.5	15436.1	100.664	179.188	0.22017	0.177795	22.1631	31.8587	0.132486	0.132124	0.550379	0.540688	1.46442	1.4863	-543	-261	542	260.5	0.0709438	0.0488214	0.458765	0.514544	0.641651	0.870404	1.88074	1.73595
N7B	417.652	310.042	61.3512	35.388	811.815	319.42	13.2322	9.02624	0.146895	0.114139	1.94376	1.03025	0.138958	0.138899	0.457283	0.520564	1.67718	1.51638	-552	-323	559	327.5	0.148288	0.0977367	0.308961	0.484847	1.43998	3.56488	2.18365	3.29291
N8A1	819.934	767.711	253.363	142.31	7583.29	6788.48	29.9306	47.7021	0.309004	0.185369	9.24866	8.84249	0.13226	0.132531	0.825581	0.497302	1.04401	1.58772	191	-182	-193.75	278.5	-0.0284917	0.0606503	0.389478	0.412825	-0.558687	-0.105292	0.525989	1.48823
N8A2	339.735	344.003	67.6297	66.3768	13716.1	13319.6	202.812	200.666	0.199066	0.192954	40.373	38.7193	0.132728	0.132568	0.468665	0.51383	1.6628	1.54703	123	-176	-126	171.5	-0.0235718	0.0368623	0.512992	0.507585	0.0045211	0.957954	1.49238	1.94759
N11B	543.363	726.462	106.627	108.074	7690.51	7128.55	72.1253	65.9597	0.196236	0.148768	14.1536	9.81269	0.132277	0.132255	0.598328	0.459825	1.36873	1.68896	-118	-364	118	364	0.0182582	0.0493276	0.607497	0.693472	0.448463	1.19568	1.34903	2.14446
N12B	832.968	810.197	110.603	125.826	3019.86	2624.81	27.3036	20.8606	0.132782	0.155303	3.62542	3.23972	0.132068	0.132148	0.982011	0.601117	0.897603	1.36376	-66	-65	66.5	267.5	0.00596291	0.0328154	0.861568	0.284647	1.34102	0.685107	1.83875	1.76914
N13A	821.165	878.533	73.5383	84.406	11256.5	10617.1	153.07	125.786	0.0895537	0.096076	13.708	12.085	0.132287	0.132246	0.419638	0.414119	1.81184	1.83028	-339	-370	340	373.5	0.0272111	0.0297323	0.323756	0.547051	2.91894	2.91421	2.37468	2.49986
N15B	555.677	514.262	54.2744	59.2915	18047.2	17564.9	332.517	296.247	0.0976725	0.115294	32.4778	34.1555	0.132315	0.132321	0.420459	0.367046	1.80905	2.00253	-328	-394	331	402	0.0582588	0.0747604	0.283288	0.252278	3.29445	4.06449	2.64399	2.90757
N16A	536.265	601.166	81.788	99.3244	2814.67	2161.37	34.4142	21.7607	0.152514	0.16522	5.24865	3.5953	0.132203	0.132212	0.441081	0.472771	1.74434	1.65294	-338	-332	336.5	336.5	0.0542899	0.0469219	0.476377	0.5874	1.65119	1.34408	2.60032	2.86076
N17AC	374.056	240.168	47.8086	33.7463	3408.91	3074.43	71.3034	91.1043	0.127811	0.140511	9.11338	12.8012	0.132197	0.132504	0.545904	0.45056	1.47471	1.71508	-169	-161	172	166	0.0340836	0.0424716	0.648702	0.473103	1.67539	2.01363	2.37542	2.65955
N18B	622.231	648.497	44.4032	57.4702	8909.04	8372.51	200.64	145.685	0.0713612	0.0886206	14.3179	12.9106	0.132424	0.132223	0.321448	0.327876	2.20326	2.17344	-330	-336	333.5	343.5	0.0381251	0.0378228	0.644855	0.507448	5.68957	4.95661	2.73623	2.52397
N20BC	478.228	417.344	40.2779	64.1904	6981.34	6533.6	173.329	101.785	0.0842232	0.153807	14.5983	15.6552	0.132179	0.132188	0.307936	0.344852	2.27213	2.09626	-405	-655	412.5	660	0.0583299	0.0913136	0.630419	0.448398	2.84574	2.85994	2.51239	2.51476
N21BC	663.103	798.021	128.579	138.728	15688.2	14898.8	122.013	107.396	0.193904	0.17384	23.6588	18.6697	0.132445	0.132285	0.571034	0.619296	1.42151	1.33053	-461	-402	459.5	399	0.0415242	0.0375227	0.343298	0.475541	0.929431	0.664593	1.9394	1.80804
N22BC	543.79	627.477	128.051	121.294	8087.99	7461.81	63.1622	61.5182	0.235479	0.193305	14.8734	11.8918	0.13252	0.132195	0.633492	0.453226	1.30546	1.70817	-145	-262	145.25	259	0.017377	0.0290933	0.291442	0.268906	-0.137893	-0.265725	0.655984	1.09518
N27AC	812.307	869.51	123.982	127.33	15691.9	14791.8	126.566	116.169	0.152629	0.146439	19.3177	17.0117	0.13256	0.132232	0.476879	0.504011	1.64085	1.57172	-619	-613	621	610	0.0520713	0.0608046	0.654444	0.999741	1.31538	1.44347	1.82532	1.71099
N312C	668.875	822.688	89.2362	146.799	25433	24557	285.009	167.284	0.133412	0.178438	38.0237	29.8497	0.13228	0.132542	0.35704	0.524685	2.04365	1.52154	-849	-729	656	731.5	0.0934895	0.0756872	0.35	0.29357	2.17489	1.01224	2.48047	2.15891
XinHua1	508.899	768.025	123.388	104.588	9744.01	9022.59	78.9704	86.2683	0.242461	0.136177	19.1473	11.7478	0.132269	0.132219	0.637223	0.489569	1.29956	1.60827	-450	-627	452	626	0.0605359	0.0741471	0.422441	0.173083	-0.227182	2.25245	1.3433	2.45093
XinHua2	530.15	523.988	84.8251	93.6024	17509.3	16827.3	206.417	179.775	0.160002	0.178635	33.0271	32.114	0.132376	0.132215	0.420753	0.37275	1.8079	1.98033	-588	-570	592	670	0.0805745	0.126324	0.307485	0.353929	1.03494	1.59475	1.92887	2.47814
XinHua3	606.982	648.333	136.168	141.823	26437.2	25609	194.151	180.57	0.224337	0.218751	43.5552	39.4998	0.132167	0.132542	0.663503	0.657618	1.2568	1.26557	-556	-567	556.5	569.5	0.0514436	0.0617494	0.349671	0.439005	0.554439	1.03243	2.21475	2.11428
XinHua4	393.755	338.743	73.9739	65.4421	29479.9	28831.4	398.518	440.563	0.187868	0.193191	74.8688	85.1129	0.132178	0.132444	0.518938	0.411134	1.53583	1.83966	-938	-920	838	923	0.158313	0.201758	0.192938	0.192938	1.60772	3.23662	2.74822	2.73651
